# Supplementary material for: Species- and Age-Dependent Prenyllipid Accumulation in Hypericum Species’ Leaves
Source: Plants (Basel). 2025 Jul 20;14(14):2239. doi: 10.3390/plants14142239 (PMC12298207; doi:10.3390/plants14142239)
Supplement: Supplementary file 1 [file plants-14-02239-s001.zip]

Archive with 1 entries (1 files):
- plants-3732876-supplementary.pdf
